# Supplementary material for: Comparative Transcriptome Analysis Reveals Potential Molecular Regulation of Organic Acid Metabolism During Fruit Development in Late-Maturing Hybrid Citrus Varieties
Source: Int J Mol Sci. 2025 Jan 18;26(2):803. doi: 10.3390/ijms26020803 (PMC11765802; doi:10.3390/ijms26020803)
Supplement: Supplementary file 1 [file ijms-26-00803-s001.zip]

Archive with 2 entries (2 files):
- 2Supplementary figures.pdf
- Supplementary table.xlsx
