# Supplementary material for: Comparative Transcriptome Analysis Reveals Potential Molecular Regulation of Organic Acid Metabolism During Fruit Development in Late-Maturing Hybrid Citrus Varieties
Source: Int J Mol Sci. 2025 Jan 18;26(2):803. doi: 10.3390/ijms26020803 (PMC11765802; doi:10.3390/ijms26020803)
Supplement: Supplementary file 1 [file ijms-26-00803-s001.zip › Supplementary table.xlsx]

## Sheet: Table S1
Table S1. The amount and composition of organic acids found in the three cultivars.
Maturity stage	Citric acid content(mg/g)				Malic acid content(mg/g)				Quinic acid content (mg/g)
	HJ	QJ	CJ		HJ	QJ	CJ		HJ	QJ	CJ
S1	5.36+0.32	14.84+1.61	8.95+0.84		2.72+0.96	3.51+0.41	1.98+0.9		6.82+0.84	6.51+0.48	8.53+0.25
S2	21.22+1.54	18.25+0.60	13.90+1.48		3.71+0.24	2.24+0.07	1.58+0.18		2.72+0.05	4.34+0.1	1.73+0.13
S3	17.66+0.78	16.35+0.19	11.78+0.27		2.31+0.13	1.52+0.02	0.86+0.05		1.15+0.01	2.77+0.69	0.98+0.01
S4	14.06+0.22	13.68+1.75	7.51+0.32		2.28+0.04	1.73+0.62	1.11+0.03		0.94+0.01	1.06+0.09	0.84+0.02
S5	9.87+1.83	10.06+0.12	5.80+0.39		3.45+0.63	1.49+0.04	0.7+0.09		0.8+0.09	0.9+0.02	0.43+0.1
S6	6.30+0.05	7.66+0.54	4.51+0.07		3.72+0.02	1.6+0.1	0.92+0.02		0.88+0.02	1.01+0.04	1.16+0.26
S7	5.73+0.37	6.57+0.09	3.57+0.05		3.72+0.15	1.28+0.01	1.15+0.11		0.66+0.02	0.73+0.01	0.82+0.15
S8	5.03+0.08	5.39+0.18	3.46+0.04		3.87+0.2	1.05+0.03	1.03+0.03		1.08+0.17	0.96+0.16	1.25+0.21
S9	5.43+0.07	4.81+0.07	3.56+0.11		3.83+0.04	1.25+0.01	0.75+0.02		1.23+0.05	0.88+0.03	0.9+0.09

## Sheet: Table S2
Table S2. Statistical results of transcriptome sequencing.
Sample	Raw Reads	Clean Reads	Clean Base(G)	Error Rate(%)	Q20(%)	Q30(%)	GC Content(%)
S7_QJ-2	48219052	46851540	7.03	0.03	97.98	93.79	44.37
S4_HJ-2	53340060	51996818	7.8	0.03	97.99	93.84	44.63
S4_CJ-3	51899418	50515380	7.58	0.03	98	93.95	44.71
S7_HJ-2	49039122	47511950	7.13	0.03	98.08	94.12	44.2
S7_QJ-1	57891516	56357828	8.45	0.03	98.11	94.17	44.63
S2_CJ-2	50495824	48748302	7.31	0.03	98.09	94.19	44.55
S2_HJ-3	53941098	52776866	7.92	0.03	98.11	94.19	44.82
S4_HJ-1	58269706	56678618	8.5	0.02	98.12	94.23	44.85
S7_CJ-3	48307974	47192844	7.08	0.02	98.13	94.25	44.54
S4_QJ-3	50239456	49171944	7.38	0.02	98.15	94.28	44.69
S2_QJ-3	50581756	48777156	7.32	0.02	98.14	94.31	45.52
S7_CJ-1	47839414	46790786	7.02	0.02	98.17	94.31	44.48
S7_CJ-2	52840032	51862204	7.78	0.02	98.18	94.32	44.52
S4_CJ-1	60544438	59298718	8.89	0.02	98.18	94.39	44.89
S2_CJ-3	54564838	52868868	7.93	0.02	98.2	94.42	44.64
S7_HJ-3	50803664	49305428	7.4	0.02	98.21	94.44	44.37
S2_QJ-2	58062672	56605178	8.49	0.02	98.23	94.48	44.87
S4_QJ-2	56473008	55448210	8.32	0.02	98.25	94.48	44.74
S7_HJ-1	50193808	48765436	7.31	0.02	98.22	94.5	44.39
S2_QJ-1	61309422	59783426	8.97	0.02	98.23	94.5	45.29
S2_HJ-1	50660630	49115304	7.37	0.02	98.24	94.5	45.09
S4_QJ-1	48581556	47438046	7.12	0.02	98.26	94.52	44.68
S7_QJ-3	52518440	51241574	7.69	0.02	98.24	94.55	44.5
S2_HJ-2	58449804	57063804	8.56	0.02	98.28	94.55	44.87
S2_CJ-1	53628430	51905822	7.79	0.02	98.24	94.6	44.66
S4_CJ-2	54245592	52923884	7.94	0.02	98.26	94.6	44.87
S4_HJ-3	52917754	50935320	7.64	0.02	98.27	94.73	44.71

## Sheet: Table S3
Table S3. Summary of the primers used in this study.
Gene name	Forward primer	Reverse primer
NADP-IDH（CICLE_v10005058mg）	AGTTACCCGCCATTACCG	AGGCTGCTTCCAGTTTCTCA
ACO（CICLE_v10007338mg）	GGGCATCATTCCTCTTTG	TTCCCAGTGTCGGTTGTG
aceE（CICLE_v10020224mg）	CGGGAATAACAGGCACAT	GCCACCCAACTCCATAAC
PEPC（CICLE_v10025088mg）	GATGGTCAGGTGGAAGGT	CCGATTGCTGGTATAATGT
MDH1（CICLE_v10025945mg）	GATGCCAGTGTTATTGAGTG	GATGATGGAGCAAGAAGG
CICLE_v10009532mg	GATGAGGTGGGATATGTG	GACCCTGTTTCTGATTGT
CICLE_v10011785mg	CAAGCCAATTCAGGGTGA	CAAAGCCTCCATCGTTCC
CICLE_v10015452mg	CTCTGAATCTCGCAGGTA	AACGAACGGAACATAAAC
CICLE_v10015533mg	GAGCAACAGGCAGCGATTA	ACGGCACTGAATGATAAGGTG
CICLE_v10017047mg	TCATTTAGGCGATGTTGT	TTGTATGGGCTTGAGTTG
CICLE_v10026120mg	AAGTGGCACAGTGGAAAC	GAGTAAGCAGCGGTTTGT
β-actin	ATCCCTCAGCACTTTCCAGC	GCACCATGCTCCAGTCCATA
